# Supplementary material for: Adverse event profile of memantine and donepezil combination therapy: a real-world pharmacovigilance analysis based on FDA adverse event reporting system (FAERS) data from 2004 to 2023
Source: Front Pharmacol. 2024 Jul 17;15:1439115. doi: 10.3389/fphar.2024.1439115 (PMC11294921; doi:10.3389/fphar.2024.1439115)
Supplement: Supplementary file 1 [file Table1.XLSX]

## Sheet: Supplementary Table S1
Supplementary Table S1.Four grid table.
	Drug-related ADEs	Non-drug-related ADEs	Total
Drug	a	b	a + b
Non-drug	c	d	c + d
Total	a + c	b + d	N = a + b + c + d

## Sheet: Supplementary Table S2
Supplementary Table S2.ROR, PRR, BCPNN, and EBGM methods, formulas, and thresholds.
Method	Formula	﻿Threshold
ROR	ROR=(a / c)/(b / d)	a ≥ 3
	E(lnROR)=√(1/a+1/b+1/c+1/d)	ROR ≥ 2
	95%CI= e^(ln⁡(ROR)±1.96se)	﻿95%CI (lower limit) > 1
PRR	PRR=(a / (a+b))/(c / (c+d))	a ≥ 3
	E(lnPRR)=√(1/a-1/(a+b)+1/c-1/(c+d))	PRR ≥ 2
	95%CI= e^(ln⁡(PRR)±1.96se)	﻿95%CI (lower limit) > 1
BCPNN	IC=log_2 (p(x,y))/(p(x)p(y))= [log]_2 (a(a+b+c+d))/((a+b)(a+c))	IC025>0
	E(IC)=log_2 ((a+γ11)(a+b+c+d+α)(a+b+c+d+β))/((a+b+c+d+γ)(a+b+α1)(a+c+β1))
	V(IC)=1/ [(ln2)]^2 [((a+b+c+d)-a+γ-γ11)/(a+γ11)(1+a+b+c+d+γ) +((a+b+c+d)-(a+b)+a-α1)/(a+b+α1)(1+a+b+c+d+α) +((a+b+c+d+α)-(a+c)+β-β1)/(a+b+β1)(1+a+b+c+d+β) ]
	γ=γ11 ((a+b+c+d+α)(a+b+c+d+β))/((a+b+α1)(a+c+β1))
	IC-2SD=E(IC)-2 √(V(IC))
EBGM	EBGM=(a(a+b+c+d))/((a+c)(a+b))	EBGM05>2
	SE(lnEBGM)=√(1/a+1/b+1/c+1/d)
	95%CI= e^(ln⁡(EBGM)±1.96se)
Notes: a, number of reports containing both the suspect drug and the suspect adverse drug reaction; b, number of reports containing the suspect adverse drug reaction with other medications (except the drug of interest);
c, number of reports containing the suspect drug with other adverse drug reactions (except the event of interest); d, number of reports containing other medications and other adverse drug reactions.
Abbreviations: ROR, reporting odds ratio; CI, confidence interval; PRR, proportional reporting ratio; BCPNN, Bayesian confidence propagation neural network; IC, information components;
MGPS, multi-item gamma Poisson shrinker; EBGM, empirical Bayes geometric mean; EBGM05, the lower 95% onesided CI of EBGM; IC025, the lower limit of the 95 % two-sided CI of the IC; E(IC), the IC, expectations; V(IC), the variance of IC.

## Sheet: Supplementary Table S3
Supplementary Table S3.Clinical characteristics of reports with donepezil plus memantine as the primary suspected drug from the FAERS database.
Variable	Total
Year
2004	643(26.79)
2005	253(10.54)
2006	197(8.21)
2007	61(2.54)
2008	56(2.33)
2009	36(1.50)
2010	56(2.33)
2011	80(3.33)
2012	88(3.67)
2013	44(1.83)
2014	112(4.67)
2015	136(5.67)
2016	96(4.00)
2017	122(5.08)
2018	84(3.50)
2019	124(5.17)
2020	77(3.21)
2021	33(1.38)
2022	30(1.25)
2023	72(3.00)
Sex
female	1319(54.96)
male	937(39.04)
unknown	144(6.00)
Age_yr	80.00(75.00,85.00)
Age_yrQ
<18	26(1.08)
18~65	115(4.79)
>=65	1898(79.08)
unknow	361(15.04)
Reporter
Consumer	966(40.25)
Physician	546(22.75)
Otherhealth-professional	519(21.63)
Pharmacist	267(11.13)
unknown	102(4.25)
Reportedcountries
UnitedStates	325(34.00)
other	239(25.00)
UnitedKingdom	168(17.57)
Japan	155(16.21)
Germany	69(7.22)
Route
other	1966(51.20)
oral	1874(48.80)
Outcomes
hospitalization	720(41.10)
otherserious	651(37.16)
death	169(9.65)
lifethreatening	83(4.74)
disability	66(3.77)
requiredinterventiontoPreventPermanentImpairment/Damage	63(3.60)
Time to onset	19.00(3.00,95.00)
Time to onsetQ
0~31	965(36.83)
31~61	184(7.02)
61~91	76(2.90)
91~121	70(2.67)
121~150	26(0.99)
151~181	33(1.26)
181~361	165(6.30)
>=361	200(7.63)
unknow	901(34.39)
Indications
abnormalbehaviour	1(0.04)
accidentalexposuretoproductbychild	4(0.15)
aggression	5(0.19)
agitation	5(0.19)
alteredstateofconsciousness	1(0.04)
alzheimer'sdisease	2(0.08)
amnesia	66(2.50)
anxiety	7(0.27)
aphasia	4(0.15)
atrophy	1(0.04)
basalgangliondegeneration	1(0.04)
behaviouralandpsychiatricsymptomsofdementia	2(0.08)
behaviouraltherapy	1(0.04)
breastcancer	1(0.04)
cerebralamyloidangiopathy	1(0.04)
cerebraldisorder	1(0.04)
cerebralinfarction	1(0.04)
cerebrovascularaccident	2(0.08)
circulatorycollapse	1(0.04)
cognitivedeterioration	1(0.04)
cognitivedisorder	51(1.93)
confusionalstate	4(0.15)
craniocerebralinjury	2(0.08)
decreasedappetite	1(0.04)
delirium	1(0.04)
delusion	1(0.04)
dementia	414(15.68)
dementiaalzheimer'stype	1406(53.26)
dementiawithlewybodies	13(0.49)
depression	11(0.42)
druguseforunknownindication	8(0.30)
frontotemporaldementia	9(0.34)
hallucination,visual	3(0.11)
headinjury	1(0.04)
hypoxia	1(0.04)
illusion	1(0.04)
injury	1(0.04)
lipidsabnormal	1(0.04)
majordepression	3(0.11)
memoryimpairment	31(1.17)
mentaldisorderduetoageneralmedicalcondition	1(0.04)
mentalimpairment	2(0.08)
mentalstatuschanges	1(0.04)
mixeddementia	15(0.57)
nervoussystemdisorder	2(0.08)
nervoussystemsurgery	1(0.04)
neurodegenerativedisorder	1(0.04)
openangleglaucoma	1(0.04)
parkinson'sdisease	8(0.30)
parkinsonism	3(0.11)
personalitychange	1(0.04)
postconcussionsyndrome	1(0.04)
posteriorcorticalatrophy	1(0.04)
preseniledementia	1(0.04)
productusedforunknownindication	327(12.39)
prophylaxis	2(0.08)
psychiatricsymptom	4(0.15)
psychoticdisorder	1(0.04)
schizophrenia	2(0.08)
sedativetherapy	2(0.08)
seizure	1(0.04)
seniledementia	3(0.11)
sleepdisorder	1(0.04)
transientischaemicattack	1(0.04)
unknown	166(6.29)
vasculardementia	19(0.72)
wrongpatientreceivedmedication	1(0.04)
FAERS: the US Food and Drug Administration Adverse Event Reporting System.

## Sheet: Supplementary Table S4
Supplementary Table S4. Signal strength of reports of donepezil plus memantine administration in female at the preferred term level in FAERS database.
PT	Case Reports	ROR(95% CI)	PRR(95% CI)	chisq	IC(IC025)	EBGM(EBGM05)
confusional state	182	16.49(14.21, 19.13)	15.82(13.79, 18.15)	2526.47	3.98(3.77)	15.78(13.93)
somnolence	112	7.73(6.41, 9.33)	7.55(6.33, 9.01)	637.96	2.92(2.65)	7.54(6.45)
agitation	79	16.16(12.93, 20.19)	15.87(12.79, 19.69)	1099.25	3.98(3.67)	15.83(13.14)
aggression	46	17.69(13.22, 23.66)	17.5(13.04, 23.48)	714.1	4.13(3.71)	17.45(13.68)
bradycardia	45	14.03(10.46, 18.83)	13.89(10.35, 18.64)	537.55	3.79(3.37)	13.86(10.84)
hallucination	37	8.17(5.91, 11.29)	8.1(5.92, 11.08)	230.29	3.02(2.56)	8.09(6.17)
lethargy	36	8.88(6.4, 12.34)	8.82(6.32, 12.31)	249.32	3.14(2.67)	8.8(6.69)
abnormal behaviour	32	13.12(9.26, 18.59)	13.03(9.16, 18.54)	354.8	3.7(3.21)	13(9.72)
hypersomnia	30	14.29(9.97, 20.47)	14.19(9.97, 20.19)	367.2	3.82(3.31)	14.16(10.48)
hallucination, visual	28	21.57(14.86, 31.3)	21.43(14.77, 31.1)	543.62	4.42(3.89)	21.36(15.64)
disorientation	26	8.79(5.98, 12.93)	8.74(5.91, 12.93)	178.16	3.13(2.58)	8.73(6.32)
dyskinesia	23	7.68(5.1, 11.58)	7.65(5.07, 11.55)	132.81	2.93(2.35)	7.64(5.42)
altered state of consciousness	21	16.65(10.84, 25.58)	16.57(10.77, 25.5)	306.47	4.05(3.44)	16.53(11.54)
encephalopathy	21	15.06(9.8, 23.13)	14.99(9.74, 23.07)	273.57	3.9(3.3)	14.95(10.44)
urinary incontinence	21	8.65(5.64, 13.29)	8.62(5.6, 13.27)	141.26	3.11(2.5)	8.61(6.01)
psychomotor hyperactivity	19	16.98(10.82, 26.67)	16.91(10.77, 26.54)	283.73	4.08(3.44)	16.87(11.56)
depressed level of consciousness	16	5.94(3.63, 9.7)	5.92(3.63, 9.66)	65.35	2.56(1.88)	5.91(3.92)
electrocardiogram pr prolongation	15	8.62(5.19, 14.32)	8.59(5.16, 14.3)	100.54	3.1(2.39)	8.58(5.61)
dementia	15	6.15(3.7, 10.22)	6.13(3.68, 10.2)	64.41	2.62(1.91)	6.13(4.01)
aphasia	15	5.87(3.54, 9.75)	5.85(3.51, 9.74)	60.36	2.55(1.84)	5.85(3.83)
restlessness	15	339.2(201.46, 571.1)	337.98(203.04, 562.61)	4771.8	8.32(7.59)	320.06(206.97)
respiratory rate increased	14	20.07(11.87, 33.95)	20.01(11.79, 33.97)	251.99	4.32(3.59)	19.94(12.85)
dementia alzheimer's type	14	9.31(5.51, 15.74)	9.28(5.47, 15.75)	103.36	3.21(2.48)	9.27(5.97)
hallucination, auditory	14	13.45(7.95, 22.74)	13.41(7.9, 22.76)	160.43	3.74(3.01)	13.38(8.62)
sedation	14	23.27(13.76, 39.37)	23.2(13.67, 39.38)	296.25	4.53(3.8)	23.11(14.89)
accidental exposure to product by child	13	6.12(3.55, 10.55)	6.1(3.52, 10.56)	55.45	2.61(1.85)	6.1(3.87)
accidental overdose	13	36.61(21.2, 63.2)	36.5(21.08, 63.19)	446.13	5.18(4.42)	36.28(22.97)
myoclonus	12	15.99(9.06, 28.19)	15.94(9.03, 28.14)	167.66	3.99(3.2)	15.9(9.89)
blood urea increased	12	6.54(3.71, 11.52)	6.52(3.69, 11.51)	56.06	2.7(1.92)	6.51(4.05)
delirium	12	11.22(6.36, 19.78)	11.19(6.34, 19.76)	111.17	3.48(2.7)	11.17(6.95)
delusion	11	5.93(3.28, 10.72)	5.92(3.29, 10.66)	44.92	2.56(1.75)	5.91(3.6)
mental impairment	11	12.23(6.76, 22.12)	12.2(6.78, 21.96)	112.91	3.61(2.79)	12.18(7.42)
generalised tonic-clonic seizure	10	10.39(5.58, 19.33)	10.37(5.54, 19.42)	84.49	3.37(2.52)	10.35(6.15)
blood pressure systolic increased	10	7.75(4.17, 14.43)	7.74(4.13, 14.49)	58.61	2.95(2.1)	7.73(4.6)
miosis	9	14.68(7.63, 28.25)	14.65(7.67, 27.97)	114.2	3.87(2.97)	14.62(8.45)
salivary hypersecretion	9	7.65(3.97, 14.72)	7.63(4, 14.57)	51.83	2.93(2.03)	7.63(4.41)
circulatory collapse	9	22.13(11.49, 42.61)	22.08(11.56, 42.16)	180.5	4.46(3.56)	22(12.72)
gastrointestinal infection	8	6.57(3.28, 13.16)	6.56(3.3, 13.03)	37.7	2.71(1.77)	6.56(3.67)
pneumonia aspiration	8	11.95(5.97, 23.93)	11.93(6.01, 23.69)	79.97	3.57(2.63)	11.91(6.66)
pleurothotonus	7	102.39(48.48, 216.25)	102.22(48.54, 215.28)	689.87	6.65(5.64)	100.52(53.77)
hypernatraemia	7	6.01(2.86, 12.61)	6(2.85, 12.64)	29.13	2.58(1.58)	5.99(3.22)
product administration interrupted	7	13.04(6.21, 27.39)	13.02(6.18, 27.42)	77.51	3.7(2.7)	12.99(6.98)
blood albumin decreased	7	18.55(8.83, 38.98)	18.52(8.79, 39)	115.67	4.21(3.2)	18.47(9.92)
paranoia	7	25.44(12.1, 53.48)	25.4(12.06, 53.49)	163.4	4.66(3.66)	25.3(13.59)
facial spasm	6	20.74(9.3, 46.25)	20.71(9.27, 46.26)	112.17	4.37(3.3)	20.64(10.55)
behaviour disorder	6	62.65(28.01, 140.11)	62.56(28.01, 139.73)	359.72	5.95(4.88)	61.93(31.58)
cerebral atrophy	6	35.86(16.06, 80.06)	35.81(16.03, 79.98)	201.84	5.15(4.08)	35.6(18.18)
cardiac failure acute	6	17.71(7.94, 39.49)	17.69(7.92, 39.51)	94.19	4.14(3.07)	17.64(9.02)
faecaloma	6	14.97(6.71, 33.37)	14.95(6.69, 33.39)	77.9	3.9(2.83)	14.91(7.62)
atrioventricular block complete	6	9.15(4.11, 20.4)	9.14(4.09, 20.41)	43.46	3.19(2.12)	9.13(4.67)
sudden death	6	11.16(5.01, 24.88)	11.15(4.99, 24.9)	55.33	3.48(2.41)	11.13(5.69)
skin laceration	6	16.25(7.29, 36.24)	16.23(7.27, 36.25)	85.53	4.02(2.95)	16.19(8.28)
hypertensive crisis	6	6.92(3.11, 15.42)	6.91(3.09, 15.43)	30.31	2.79(1.72)	6.9(3.53)
skin oedema	5	31.47(13.06, 75.82)	31.43(13.01, 75.93)	146.56	4.97(3.81)	31.27(14.98)
staring	5	6.81(2.83, 16.38)	6.81(2.82, 16.45)	24.74	2.77(1.61)	6.8(3.26)
failure to thrive	5	15.13(6.29, 36.4)	15.11(6.25, 36.5)	65.71	3.91(2.76)	15.07(7.23)
screaming	5	10.18(4.23, 24.48)	10.17(4.21, 24.57)	41.26	3.34(2.19)	10.15(4.87)
eye movement disorder	5	7.37(3.06, 17.72)	7.36(3.05, 17.78)	27.44	2.88(1.72)	7.35(3.53)
hypothermia	5	62.35(25.82, 150.56)	62.28(25.78, 150.45)	298.39	5.95(4.78)	61.65(29.48)
ventricular extrasystoles	5	9.98(4.15, 24.02)	9.97(4.13, 24.08)	40.31	3.32(2.16)	9.96(4.78)
non-24-hour sleep-wake disorder	4	602.19(215.36, 1683.87)	601.61(217.11, 1667.05)	2180.42	9.1(7.76)	547.01(231.38)
lack of spontaneous speech	4	12.6(4.72, 33.63)	12.59(4.73, 33.55)	42.6	3.65(2.38)	12.57(5.53)
emotional poverty	4	9.77(3.66, 26.07)	9.76(3.66, 26.01)	31.41	3.29(2.02)	9.75(4.29)
blood chloride increased	4	106.11(39.47, 285.3)	106.01(39.79, 282.46)	408.88	6.7(5.42)	104.19(45.54)
listless	4	47.32(17.68, 126.63)	47.28(17.74, 125.98)	179.79	5.55(4.28)	46.92(20.59)
supraventricular extrasystoles	4	16.65(6.24, 44.43)	16.63(6.24, 44.31)	58.6	4.05(2.78)	16.59(7.29)
protein total decreased	4	13.65(5.12, 36.44)	13.64(5.12, 36.34)	46.76	3.77(2.5)	13.61(5.99)
catatonia	4	33.27(12.45, 88.93)	33.24(12.48, 88.57)	124.39	5.05(3.78)	33.06(14.52)
bundle branch block left	4	14.57(5.46, 38.89)	14.56(5.46, 38.79)	50.39	3.86(2.59)	14.53(6.39)
bradykinesia	4	8.7(3.26, 23.22)	8.7(3.27, 23.18)	27.21	3.12(1.85)	8.69(3.82)
drooling	4	6.27(2.35, 16.71)	6.26(2.35, 16.68)	17.66	2.64(1.38)	6.25(2.75)
lipase increased	4	16.34(6.12, 43.62)	16.33(6.13, 43.51)	57.4	4.03(2.76)	16.28(7.16)
sinus bradycardia	4	13.02(4.88, 34.74)	13.01(4.88, 34.66)	44.25	3.7(2.43)	12.98(5.71)
ileus	4	5.89(2.21, 15.7)	5.88(2.21, 15.67)	16.2	2.56(1.29)	5.88(2.59)
sinoatrial block	3	55.4(17.77, 172.75)	55.36(17.76, 172.54)	158.69	5.78(4.35)	54.87(21.19)
circadian rhythm sleep disorder	3	17.32(5.57, 53.8)	17.3(5.55, 53.92)	45.96	4.11(2.69)	17.26(6.68)
diet refusal	3	11.56(3.72, 35.9)	11.55(3.71, 36)	28.87	3.53(2.11)	11.53(4.47)
blood magnesium increased	3	11.47(3.69, 35.61)	11.46(3.68, 35.72)	28.59	3.52(2.1)	11.44(4.43)
sialoadenitis	3	8.16(2.63, 25.32)	8.15(2.61, 25.4)	18.8	3.03(1.61)	8.14(3.16)
lymphocyte percentage decreased	3	6.24(2.01, 19.38)	6.24(2, 19.45)	13.19	2.64(1.22)	6.24(2.42)
sleep talking	3	6.18(1.99, 19.18)	6.17(1.98, 19.23)	13	2.63(1.21)	6.17(2.39)
torticollis	3	25.3(8.14, 78.65)	25.28(8.11, 78.79)	69.66	4.65(3.24)	25.18(9.74)
lacunar infarction	3	6.41(2.07, 19.9)	6.41(2.06, 19.98)	13.68	2.68(1.26)	6.4(2.48)
blood sodium increased	3	45.15(14.49, 140.65)	45.12(14.48, 140.63)	128.47	5.49(4.06)	44.79(17.31)
brain natriuretic peptide increased	3	27.24(8.76, 84.72)	27.22(8.73, 84.84)	75.44	4.76(3.34)	27.1(10.49)
muscle contractions involuntary	3	16(5.15, 49.7)	15.99(5.13, 49.84)	42.04	4(2.58)	15.95(6.18)
toxic encephalopathy	3	15.88(5.11, 49.35)	15.87(5.09, 49.46)	41.7	3.99(2.57)	15.83(6.13)
skin abrasion	3	10.08(3.25, 31.29)	10.07(3.23, 31.39)	24.47	3.33(1.91)	10.06(3.9)
creatinine renal clearance decreased	3	9.41(3.03, 29.2)	9.4(3.02, 29.3)	22.49	3.23(1.81)	9.39(3.64)
pulse absent	3	6.85(2.21, 21.25)	6.84(2.19, 21.32)	14.95	2.77(1.36)	6.84(2.65)
cerebral ischaemia	3	5.93(1.91, 18.41)	5.93(1.9, 18.48)	12.28	2.57(1.15)	5.92(2.3)
hypovolaemia	3	65.68(21.04, 204.98)	65.63(21.06, 204.55)	188.88	6.02(4.6)	64.93(25.05)
acute pulmonary oedema	3	10.15(3.27, 31.52)	10.15(3.26, 31.64)	24.69	3.34(1.92)	10.13(3.93)
rales	3	7.97(2.57, 24.73)	7.96(2.55, 24.81)	18.24	2.99(1.58)	7.95(3.08)
prothrombin time prolonged	3	50.59(16.23, 157.67)	50.56(16.22, 157.58)	144.51	5.65(4.23)	50.14(19.37)
bruxism	3	6.36(2.05, 19.74)	6.36(2.04, 19.82)	13.53	2.67(1.25)	6.35(2.46)
energy increased	3	28.81(9.26, 89.59)	28.79(9.24, 89.73)	80.08	4.84(3.42)	28.65(11.09)
haemorrhagic stroke	3	7.78(2.51, 24.16)	7.78(2.5, 24.25)	17.7	2.96(1.54)	7.77(3.01)
incoherent	3	7.29(2.35, 22.61)	7.28(2.34, 22.69)	16.24	2.86(1.45)	7.27(2.82)
blood pressure diastolic decreased	3	20.36(6.55, 63.28)	20.35(6.53, 63.43)	55.01	4.34(2.92)	20.28(7.85)
Abbreviations: ROR, reporting odds ratio; CI, confidence interval; PRR, proportional reporting ratio; chisq, chi-squared; IC, information component; EBGM, empirical Bayesian geometric mean; IC025, the lower limit of 95% CI of the IC; EBGM05, the lower limit of 95% CI of EBGM; PT: preferred term.

## Sheet: Supplementary Table S5
Supplementary Table S5. Signal strength of reports of donepezil plus memantine administration in male at the preferred term level in the FAERS database.
PT	Case Reports	ROR(95% CI)	PRR(95% CI)	chisq	IC(IC025)	EBGM(EBGM05)
confusional state	107	11.42(9.42, 13.86)	11.03(9.25, 13.16)	977.38	3.46(3.18)	11.01(9.37)
dizziness	65	2.9(2.27, 3.71)	2.86(2.26, 3.62)	78.97	1.51(1.16)	2.85(2.32)
agitation	51	10.45(7.92, 13.78)	10.28(7.81, 13.53)	426.98	3.36(2.96)	10.26(8.13)
somnolence	49	4.83(3.64, 6.41)	4.76(3.62, 6.26)	146.09	2.25(1.85)	4.76(3.76)
fall	49	3.18(2.4, 4.22)	3.14(2.39, 4.13)	71.96	1.65(1.25)	3.14(2.48)
aggression	38	8.75(6.35, 12.05)	8.64(6.31, 11.82)	256.87	3.11(2.65)	8.63(6.6)
loss of consciousness	28	3.75(2.58, 5.44)	3.72(2.56, 5.4)	55.82	1.89(1.37)	3.72(2.72)
bradycardia	27	7.48(5.12, 10.93)	7.42(5.11, 10.77)	149.97	2.89(2.35)	7.41(5.4)
tremor	25	3.12(2.1, 4.63)	3.1(2.09, 4.59)	35.68	1.63(1.08)	3.1(2.23)
delirium	24	10.47(7, 15.65)	10.39(7.02, 15.38)	203.43	3.37(2.81)	10.37(7.41)
lethargy	23	6.69(4.44, 10.09)	6.65(4.41, 10.04)	110.35	2.73(2.15)	6.64(4.71)
hallucination	22	4.65(3.06, 7.08)	4.62(3.06, 6.97)	62.53	2.21(1.62)	4.62(3.25)
pleurothotonus	21	453.28(289.9, 708.74)	449.94(286.66, 706.21)	8672.5	8.7(8.07)	414.89(285.43)
urinary incontinence	21	14.03(9.13, 21.56)	13.93(9.05, 21.44)	251.56	3.8(3.19)	13.9(9.7)
dyskinesia	20	8.85(5.7, 13.74)	8.79(5.71, 13.53)	138	3.13(2.51)	8.78(6.07)
depressed level of consciousness	20	8.16(5.25, 12.66)	8.1(5.26, 12.47)	124.48	3.02(2.4)	8.09(5.6)
syncope	20	3.54(2.28, 5.49)	3.52(2.29, 5.42)	36.09	1.81(1.19)	3.52(2.43)
abnormal behaviour	18	5.4(3.4, 8.59)	5.37(3.35, 8.6)	64.07	2.42(1.77)	5.37(3.64)
sinus bradycardia	16	5.63(3.44, 9.2)	5.6(3.43, 9.14)	60.45	2.48(1.8)	5.59(3.71)
speech disorder	16	25.29(15.45, 41.39)	25.15(15.41, 41.05)	369.42	4.65(3.96)	25.04(16.58)
inappropriate antidiuretic hormone secretion	15	6.47(3.89, 10.75)	6.44(3.87, 10.72)	68.93	2.69(1.98)	6.44(4.21)
mania	15	15.14(9.11, 25.17)	15.07(9.05, 25.09)	196.55	3.91(3.2)	15.03(9.82)
restlessness	15	26.66(16.03, 44.34)	26.52(15.93, 44.15)	366.66	4.72(4.01)	26.4(17.25)
rhabdomyolysis	14	3.27(1.93, 5.53)	3.26(1.92, 5.53)	21.96	1.7(0.97)	3.26(2.1)
contusion	14	3.87(2.29, 6.55)	3.86(2.27, 6.55)	29.64	1.95(1.21)	3.85(2.48)
balance disorder	14	4.07(2.41, 6.89)	4.06(2.39, 6.89)	32.29	2.02(1.29)	4.06(2.61)
hallucination, visual	13	10.58(6.13, 18.25)	10.53(6.08, 18.23)	111.97	3.39(2.64)	10.51(6.66)
myoclonus	12	15.21(8.62, 26.83)	15.15(8.58, 26.75)	158.13	3.92(3.13)	15.11(9.39)
dementia	12	7.93(4.5, 13.99)	7.9(4.47, 13.95)	72.25	2.98(2.19)	7.89(4.91)
pollakiuria	12	3.38(1.92, 5.96)	3.37(1.91, 5.95)	20	1.75(0.97)	3.37(2.1)
amnesia	12	4.85(2.75, 8.55)	4.83(2.74, 8.53)	36.44	2.27(1.48)	4.83(3)
dementia alzheimer's type	11	21.25(11.74, 38.46)	21.17(11.76, 38.11)	210.58	4.4(3.58)	21.09(12.84)
serotonin syndrome	11	7.37(4.08, 13.33)	7.35(4.08, 13.23)	60.27	2.88(2.06)	7.34(4.47)
drug-induced liver injury	11	11.7(6.47, 21.16)	11.65(6.47, 20.97)	106.95	3.54(2.72)	11.63(7.08)
hypersomnia	11	8.51(4.71, 15.4)	8.48(4.71, 15.27)	72.53	3.08(2.26)	8.47(5.16)
sopor	10	3.91(2.1, 7.27)	3.9(2.08, 7.3)	21.55	1.96(1.11)	3.9(2.32)
nightmare	10	14.73(7.91, 27.43)	14.68(7.84, 27.49)	127.18	3.87(3.02)	14.64(8.7)
swelling face	10	5.32(2.86, 9.9)	5.3(2.83, 9.92)	34.9	2.41(1.55)	5.3(3.15)
disorientation	10	4.06(2.18, 7.56)	4.05(2.16, 7.58)	22.98	2.02(1.16)	4.05(2.41)
hypothermia	9	7.01(3.64, 13.5)	6.99(3.66, 13.35)	46.19	2.8(1.91)	6.99(4.04)
hiccups	9	6.35(3.3, 12.23)	6.34(3.32, 12.11)	40.41	2.66(1.77)	6.33(3.66)
altered state of consciousness	9	5.13(2.67, 9.87)	5.12(2.68, 9.78)	29.81	2.35(1.46)	5.11(2.96)
tardive dyskinesia	9	3.9(2.03, 7.51)	3.89(2.04, 7.43)	19.34	1.96(1.06)	3.89(2.25)
epilepsy	9	4.35(2.26, 8.37)	4.34(2.27, 8.29)	23.13	2.12(1.22)	4.34(2.51)
accidental overdose	9	15.14(7.86, 29.15)	15.09(7.9, 28.81)	118.1	3.91(3.01)	15.05(8.7)
anger	9	11.98(6.22, 23.06)	11.94(6.25, 22.8)	90.04	3.57(2.68)	11.92(6.89)
cerebral atrophy	8	28.25(14.09, 56.64)	28.17(14.19, 55.94)	208.56	4.81(3.86)	28.03(15.66)
hypernatraemia	8	4.05(2.03, 8.12)	4.05(2.04, 8.04)	18.34	2.02(1.07)	4.04(2.26)
mental status changes	8	24.52(12.23, 49.17)	24.46(12.32, 48.57)	179.19	4.61(3.66)	24.35(13.61)
pneumonia aspiration	8	4.02(2.01, 8.05)	4.01(2.02, 7.96)	18.07	2(1.06)	4.01(2.24)
foaming at mouth	7	4.84(2.3, 10.16)	4.83(2.29, 10.17)	21.24	2.27(1.27)	4.83(2.59)
euphoric mood	7	5.43(2.59, 11.41)	5.42(2.57, 11.41)	25.22	2.44(1.44)	5.42(2.91)
mental impairment	7	10.94(5.21, 23)	10.92(5.19, 23)	62.97	3.45(2.44)	10.9(5.86)
sedation	7	4.17(1.99, 8.77)	4.17(1.98, 8.78)	16.85	2.06(1.06)	4.16(2.24)
abnormal dreams	7	55.57(26.36, 117.11)	55.43(26.32, 116.74)	370.3	5.78(4.77)	54.87(29.4)
flight of ideas	6	5.3(2.38, 11.81)	5.29(2.37, 11.82)	20.87	2.4(1.33)	5.29(2.7)
electroencephalogram abnormal	6	160.54(71.21, 361.96)	160.21(71.73, 357.84)	921.51	7.28(6.19)	155.55(78.78)
personality change	6	8.55(3.83, 19.05)	8.53(3.82, 19.05)	39.84	3.09(2.02)	8.52(4.36)
eructation	6	6.06(2.72, 13.5)	6.04(2.7, 13.49)	25.24	2.59(1.52)	6.04(3.09)
ventricular fibrillation	6	28.78(12.89, 64.26)	28.72(12.86, 64.15)	159.69	4.84(3.76)	28.57(14.59)
eating disorder	6	6.75(3.03, 15.05)	6.74(3.02, 15.05)	29.31	2.75(1.68)	6.73(3.44)
psychomotor hyperactivity	6	7.99(3.58, 17.81)	7.98(3.57, 17.82)	36.56	2.99(1.92)	7.97(4.07)
ketonuria	5	14.68(6.1, 35.33)	14.65(6.06, 35.39)	63.44	3.87(2.71)	14.62(7.01)
hyperglycaemic hyperosmolar nonketotic syndrome	5	5.3(2.2, 12.74)	5.29(2.19, 12.78)	17.38	2.4(1.25)	5.28(2.54)
hyperphagia	5	71.93(29.74, 173.97)	71.8(29.72, 173.45)	344.45	6.15(4.98)	70.86(33.84)
polydipsia	5	25.3(10.5, 60.95)	25.25(10.45, 61)	115.93	4.65(3.49)	25.14(12.04)
yellow skin	5	17.07(7.09, 41.1)	17.04(7.05, 41.16)	75.27	4.09(2.93)	16.99(8.14)
tension	5	82.91(34.25, 200.71)	82.77(34.26, 199.95)	397.7	6.35(5.18)	81.51(38.9)
hydronephrosis	5	9.95(4.14, 23.95)	9.94(4.11, 24.01)	40.11	3.31(2.15)	9.92(4.76)
urosepsis	5	4.39(1.83, 10.56)	4.38(1.81, 10.58)	13.06	2.13(0.98)	4.38(2.1)
prostatomegaly	5	16.23(6.74, 39.07)	16.2(6.71, 39.13)	71.1	4.01(2.86)	16.15(7.74)
blood pressure systolic increased	5	4.93(2.05, 11.86)	4.92(2.04, 11.89)	15.63	2.3(1.14)	4.92(2.36)
cold sweat	5	9.41(3.91, 22.64)	9.39(3.89, 22.68)	37.45	3.23(2.07)	9.38(4.5)
joint stiffness	5	4.66(1.94, 11.21)	4.66(1.93, 11.26)	14.34	2.22(1.06)	4.65(2.23)
proteinuria	5	9.05(3.76, 21.77)	9.03(3.74, 21.81)	35.67	3.17(2.02)	9.02(4.33)
abulia	4	7.19(2.69, 19.17)	7.18(2.69, 19.13)	21.24	2.84(1.58)	7.17(3.15)
logorrhoea	4	4.82(1.81, 12.87)	4.82(1.81, 12.84)	12.1	2.27(1)	4.82(2.12)
parkinsonism	4	70.01(26.09, 187.88)	69.91(26.24, 186.27)	268.19	6.11(4.83)	69.02(30.22)
coordination abnormal	4	16(5.99, 42.73)	15.98(6, 42.58)	56.01	3.99(2.73)	15.94(7.01)
computerised tomogram abnormal	3	17.08(5.5, 53.1)	17.07(5.48, 53.2)	45.23	4.09(2.67)	17.02(6.59)
libido increased	3	10.4(3.35, 32.31)	10.39(3.33, 32.38)	25.42	3.37(1.96)	10.37(4.02)
femoral neck fracture	3	5.4(1.74, 16.77)	5.4(1.73, 16.83)	10.74	2.43(1.01)	5.39(2.09)
impulsive behaviour	3	20.4(6.56, 63.44)	20.38(6.54, 63.52)	55.09	4.34(2.93)	20.31(7.86)
screaming	3	14.73(4.74, 45.78)	14.72(4.72, 45.88)	38.26	3.88(2.46)	14.68(5.69)
hypovolaemia	3	7.54(2.43, 23.41)	7.53(2.42, 23.47)	16.98	2.91(1.5)	7.52(2.92)
decubitus ulcer	3	8.43(2.71, 26.17)	8.42(2.7, 26.24)	19.59	3.07(1.66)	8.41(3.26)
blood albumin decreased	3	5.34(1.72, 16.56)	5.33(1.71, 16.61)	10.55	2.41(1)	5.33(2.06)
sluggishness	3	5.81(1.87, 18.04)	5.81(1.86, 18.11)	11.92	2.54(1.12)	5.8(2.25)
Abbreviations: ROR, reporting odds ratio; CI, confidence interval; PRR, proportional reporting ratio; chisq, chi-squared; IC, information component; EBGM, empirical Bayesian geometric mean; IC025, the lower limit of 95% CI of the IC; EBGM05, the lower limit of 95% CI of EBGM; PT: preferred term.

## Sheet: Supplementary Table S6
Supplementary Table S6. Signal strength of reports of donepezil plus memantine administration at the preferred term class level in the FAERS database (age<=18).
PT	Case Reports	ROR(95% CI)	PRR(95% CI)	chisq	IC(IC025)	EBGM(EBGM05)
encephalopathy	20	189.97(117.04, 308.37)	157.11(106.16, 232.51)	3071.82	7.28(6.61)	155.4(103.62)
accidental exposure to product by child	13	44.99(25.24, 80.2)	40.02(24.04, 66.62)	494.61	5.32(4.52)	39.91(24.61)
hallucination, visual	11	144.42(77.38, 269.54)	130.7(74.03, 230.74)	1403.9	7.02(6.16)	129.52(76.84)
agitation	9	25.63(12.97, 50.64)	23.7(12.66, 44.37)	196.02	4.56(3.63)	23.66(13.38)
accidental overdose	8	28.28(13.78, 58.04)	26.38(13.55, 51.37)	195.52	4.72(3.74)	26.34(14.43)
eye movement disorder	5	90.65(36.9, 222.72)	86.76(36.63, 205.52)	421.47	6.43(5.24)	86.23(40.65)
dystonia	4	36.07(13.29, 97.92)	34.85(13.34, 91.05)	131.33	5.12(3.83)	34.77(15.08)
heart rate increased	4	19.63(7.23, 53.25)	18.98(7.26, 49.59)	68.16	4.24(2.95)	18.96(8.22)
accidental exposure to product	4	23.67(8.72, 64.24)	22.88(8.76, 59.78)	83.7	4.51(3.22)	22.85(9.91)
lethargy	3	12.51(3.97, 39.39)	12.21(4, 37.32)	30.91	3.61(2.17)	12.2(4.67)
toxic encephalopathy	3	119.57(37.81, 378.1)	116.48(38.11, 356)	340.75	6.85(5.41)	115.54(44.1)
respiratory rate increased	3	58.81(18.64, 185.53)	57.3(18.75, 175.13)	165.36	5.83(4.39)	57.07(21.82)
Abbreviations: ROR, reporting odds ratio; CI, confidence interval; PRR, proportional reporting ratio; chisq, chi-squared; IC, information component; EBGM, empirical Bayesian geometric mean; IC025, the lower limit of 95% CI of the IC; EBGM05, the lower limit of 95% CI of EBGM; PT: preferred term.
																		＜

## Sheet: Supplementary Table S7
Supplementary Table S7. Signal strength of reports of donepezil plus memantine administration at the preferred term class level in the FAERS database (age=18~65).
PT	Case Reports	ROR(95% CI)	PRR(95% CI)	chisq	IC(IC025)	EBGM(EBGM05)
pleurothotonus	15	2394.71(1411.34, 4063.24)	2298.19(1380.61, 3825.63)	32818.7	11.1(10.36)	2189.83(1406.95)
myoclonus	12	135.73(76.31, 241.44)	131.39(75.9, 227.46)	1548.73	7.03(6.23)	131.02(80.92)
agitation	9	15.94(8.22, 30.88)	15.58(8.16, 29.75)	122.91	3.96(3.05)	15.57(8.95)
seizure	8	12.74(6.32, 25.67)	12.49(6.29, 24.8)	84.67	3.64(2.69)	12.48(6.95)
aggression	6	16.72(7.46, 37.46)	16.46(7.37, 36.76)	87.19	4.04(2.96)	16.46(8.38)
disease progression	6	10.17(4.54, 22.79)	10.02(4.57, 21.95)	48.79	3.32(2.25)	10.02(5.1)
inappropriate antidiuretic hormone secretion	6	136.82(60.99, 306.89)	134.63(60.28, 300.71)	793.59	7.07(5.99)	134.24(68.28)
hallucination	5	13.96(5.78, 33.75)	13.79(5.82, 32.67)	59.33	3.78(2.62)	13.78(6.59)
abnormal behaviour	5	19.85(8.21, 47.99)	19.6(8.27, 46.43)	88.27	4.29(3.13)	19.59(9.36)
ventricular fibrillation	5	53.47(22.11, 129.3)	52.77(22.28, 125)	253.7	5.72(4.56)	52.71(25.18)
urinary tract infection	5	5(2.07, 12.09)	4.95(2.09, 11.73)	15.8	2.31(1.14)	4.95(2.37)
lethargy	4	10.24(3.82, 27.42)	10.14(3.81, 27.02)	32.97	3.34(2.07)	10.14(4.44)
tardive dyskinesia	4	47.5(17.72, 127.3)	47(17.64, 125.23)	179.94	5.55(4.28)	46.95(20.58)
dementia	3	74.75(23.98, 233.06)	74.16(23.79, 231.14)	216.19	6.21(4.79)	74.04(28.59)
depressed level of consciousness	3	9.99(3.21, 31.13)	9.92(3.18, 30.92)	24.08	3.31(1.89)	9.92(3.83)
pneumonia aspiration	3	21.29(6.83, 66.35)	21.13(6.78, 65.86)	57.53	4.4(2.98)	21.12(8.16)
Abbreviations: ROR, reporting odds ratio; CI, confidence interval; PRR, proportional reporting ratio; chisq, chi-squared; IC, information component; EBGM, empirical Bayesian geometric mean; IC025, the lower limit of 95% CI of the IC; EBGM05, the lower limit of 95% CI of EBGM; PT: preferred term.

## Sheet: Supplementary Table S8
Supplementary Table S8. Signal strength of reports of donepezil plus memantine administration at the preferred term class level in the FAERS database (age >=65).
PT	Case Reports	ROR(95% CI)	PRR(95% CI)	chisq	IC(IC025)	EBGM(EBGM05)
confusional state	275	10.5(9.3, 11.86)	10.07(8.95, 11.33)	2241.83	3.32(3.15)	10.01(9.04)
dizziness	165	2.75(2.36, 3.21)	2.71(2.32, 3.17)	178.88	1.43(1.21)	2.7(2.37)
somnolence	153	7.48(6.37, 8.79)	7.32(6.26, 8.56)	833.61	2.87(2.63)	7.29(6.37)
agitation	104	15.9(13.09, 19.32)	15.64(12.86, 19.03)	1413.58	3.95(3.67)	15.5(13.17)
aggression	70	22.29(17.58, 28.26)	22.04(17.42, 27.88)	1388.25	4.44(4.1)	21.76(17.85)
tremor	69	3.68(2.9, 4.66)	3.65(2.89, 4.62)	132.72	1.86(1.52)	3.64(2.99)
bradycardia	63	6.05(4.72, 7.75)	5.99(4.64, 7.73)	261.6	2.58(2.22)	5.98(4.85)
syncope	50	3.02(2.28, 3.99)	3(2.28, 3.95)	66.81	1.58(1.19)	3(2.37)
lethargy	47	7.19(5.39, 9.59)	7.14(5.32, 9.58)	247.49	2.83(2.42)	7.12(5.59)
hallucination	46	4.28(3.2, 5.72)	4.25(3.17, 5.7)	114.35	2.09(1.67)	4.24(3.33)
loss of consciousness	44	2.59(1.93, 3.49)	2.58(1.92, 3.46)	42.68	1.37(0.94)	2.58(2.01)
hypersomnia	41	14(10.29, 19.06)	13.91(10.17, 19.03)	487.49	3.79(3.35)	13.8(10.66)
dyskinesia	40	9.33(6.83, 12.74)	9.28(6.78, 12.7)	293.87	3.21(2.76)	9.23(7.11)
urinary incontinence	39	9.32(6.8, 12.78)	9.27(6.77, 12.68)	286.24	3.21(2.76)	9.22(7.08)
abnormal behaviour	37	12.42(8.98, 17.18)	12.35(9.03, 16.9)	383.28	3.62(3.15)	12.27(9.35)
disorientation	33	4.93(3.5, 6.95)	4.91(3.52, 6.85)	102.6	2.29(1.81)	4.9(3.68)
delirium	32	4.91(3.47, 6.95)	4.89(3.44, 6.96)	98.77	2.29(1.79)	4.88(3.64)
speech disorder	31	4.88(3.43, 6.95)	4.86(3.42, 6.92)	94.83	2.28(1.78)	4.85(3.61)
depressed level of consciousness	29	4.93(3.42, 7.1)	4.91(3.38, 7.13)	90.13	2.29(1.77)	4.9(3.61)
restlessness	27	7.53(5.16, 11.01)	7.51(5.17, 10.9)	151.63	2.9(2.37)	7.48(5.44)
hallucination, visual	27	8.23(5.63, 12.02)	8.19(5.64, 11.89)	169.75	3.03(2.49)	8.16(5.94)
altered state of consciousness	26	7.26(4.93, 10.68)	7.23(4.89, 10.7)	139.03	2.85(2.3)	7.2(5.21)
irritability	21	7.6(4.95, 11.68)	7.58(4.92, 11.67)	119.41	2.92(2.31)	7.55(5.27)
psychomotor hyperactivity	21	18.14(11.79, 27.91)	18.08(11.75, 27.83)	335.21	4.16(3.55)	17.89(12.48)
dementia	20	3.55(2.29, 5.5)	3.54(2.3, 5.45)	36.36	1.82(1.2)	3.53(2.45)
amnesia	20	3.19(2.06, 4.96)	3.19(2.07, 4.91)	29.97	1.67(1.05)	3.18(2.2)
aspartate aminotransferase increased	20	3.12(2.01, 4.84)	3.11(2.02, 4.79)	28.63	1.64(1.02)	3.11(2.15)
nightmare	18	6.31(3.97, 10.02)	6.29(3.93, 10.07)	79.81	2.65(2)	6.27(4.25)
cognitive disorder	18	3.75(2.36, 5.95)	3.74(2.34, 5.99)	36.06	1.9(1.25)	3.73(2.53)
sinus bradycardia	18	10.37(6.52, 16.49)	10.34(6.46, 16.55)	150.9	3.36(2.71)	10.28(6.97)
pollakiuria	18	3.26(2.05, 5.19)	3.26(2.04, 5.22)	28.11	1.7(1.05)	3.25(2.21)
sedation	17	8.56(5.31, 13.8)	8.54(5.34, 13.67)	112.65	3.09(2.42)	8.5(5.7)
heart rate decreased	17	3.53(2.19, 5.69)	3.53(2.21, 5.65)	30.75	1.82(1.15)	3.52(2.36)
blood urea increased	17	4.35(2.7, 7)	4.34(2.71, 6.95)	43.59	2.11(1.45)	4.33(2.91)
anger	16	12.25(7.49, 20.04)	12.22(7.49, 19.95)	163.62	3.6(2.91)	12.14(8.04)
mania	16	20.36(12.43, 33.36)	20.31(12.44, 33.15)	290.19	4.33(3.64)	20.07(13.28)
crying	16	8.91(5.45, 14.57)	8.89(5.45, 14.51)	111.45	3.15(2.46)	8.85(5.86)
myoclonus	15	8.95(5.39, 14.88)	8.93(5.36, 14.87)	105.15	3.15(2.44)	8.89(5.81)
epilepsy	15	6.59(3.97, 10.95)	6.58(3.95, 10.95)	70.7	2.71(2)	6.56(4.29)
aphasia	15	3.55(2.14, 5.89)	3.54(2.13, 5.89)	27.32	1.82(1.11)	3.54(2.31)
blood pressure systolic increased	15	4.09(2.46, 6.79)	4.08(2.45, 6.79)	34.78	2.03(1.32)	4.07(2.66)
hallucination, auditory	14	14.95(8.83, 25.33)	14.92(8.79, 25.33)	180.23	3.89(3.15)	14.8(9.52)
mental status changes	14	3.22(1.91, 5.44)	3.22(1.9, 5.47)	21.34	1.68(0.95)	3.21(2.07)
pleurothotonus	14	74.73(43.71, 127.76)	74.56(43.92, 126.57)	971.74	6.16(5.41)	71.35(45.56)
electrocardiogram pr prolongation	14	143.39(82.99, 247.76)	143.06(82.64, 247.66)	1816.09	7.04(6.28)	131.63(83.3)
hypothermia	14	10.77(6.36, 18.23)	10.75(6.33, 18.25)	122.97	3.42(2.68)	10.68(6.88)
eating disorder	13	4.97(2.88, 8.58)	4.96(2.87, 8.59)	41.04	2.31(1.55)	4.95(3.14)
suicidal ideation	13	4.41(2.56, 7.61)	4.41(2.55, 7.63)	34.14	2.14(1.38)	4.4(2.79)
sopor	13	6.21(3.6, 10.71)	6.19(3.58, 10.72)	56.44	2.63(1.87)	6.18(3.91)
tardive dyskinesia	13	16.15(9.35, 27.9)	16.11(9.31, 27.89)	182.52	4(3.24)	15.97(10.1)
cerebral atrophy	13	16.05(9.29, 27.73)	16.02(9.25, 27.73)	181.28	3.99(3.23)	15.87(10.04)
respiratory rate increased	13	12.15(7.04, 20.98)	12.12(7, 20.98)	131.74	3.59(2.83)	12.04(7.63)
blood creatine phosphokinase increased	13	3.29(1.91, 5.67)	3.29(1.9, 5.7)	20.65	1.71(0.96)	3.28(2.08)
abnormal dreams	12	5.38(3.05, 9.49)	5.37(3.04, 9.48)	42.6	2.42(1.64)	5.36(3.33)
delusion	12	6.56(3.72, 11.57)	6.55(3.71, 11.56)	56.23	2.71(1.92)	6.53(4.06)
mental impairment	12	6.07(3.44, 10.71)	6.06(3.43, 10.7)	50.56	2.6(1.81)	6.04(3.76)
extrapyramidal disorder	12	10.65(6.04, 18.8)	10.63(6.02, 18.77)	104.08	3.4(2.61)	10.57(6.57)
serotonin syndrome	11	7.21(3.98, 13.03)	7.19(3.99, 12.94)	58.42	2.84(2.02)	7.17(4.36)
eructation	11	4.85(2.68, 8.78)	4.85(2.69, 8.73)	33.51	2.27(1.46)	4.84(2.95)
blood albumin decreased	10	7.99(4.29, 14.89)	7.98(4.26, 14.94)	60.8	2.99(2.14)	7.95(4.72)
salivary hypersecretion	10	10.89(5.85, 20.3)	10.88(5.81, 20.37)	89.12	3.43(2.58)	10.81(6.42)
circulatory collapse	10	3.48(1.87, 6.47)	3.47(1.85, 6.5)	17.57	1.79(0.94)	3.47(2.06)
drug-induced liver injury	10	3.63(1.95, 6.75)	3.62(1.93, 6.78)	18.97	1.86(1)	3.62(2.15)
dementia alzheimer's type	9	4.42(2.3, 8.51)	4.42(2.31, 8.44)	23.73	2.14(1.24)	4.41(2.55)
generalised tonic-clonic seizure	9	11.3(5.86, 21.78)	11.28(5.91, 21.54)	83.79	3.49(2.59)	11.21(6.48)
miosis	9	11.78(6.11, 22.7)	11.76(6.16, 22.45)	88.01	3.55(2.65)	11.69(6.75)
hiccups	9	8.22(4.27, 15.83)	8.21(4.3, 15.68)	56.68	3.03(2.13)	8.17(4.72)
inappropriate antidiuretic hormone secretion	9	3.63(1.89, 6.98)	3.63(1.9, 6.93)	17.08	1.86(0.96)	3.62(2.09)
paranoia	8	8.26(4.12, 16.56)	8.25(4.15, 16.38)	50.74	3.04(2.09)	8.22(4.59)
euphoric mood	8	18.9(9.41, 37.96)	18.87(9.32, 38.21)	133.88	4.22(3.27)	18.67(10.42)
flight of ideas	8	291.05(137.14, 617.68)	290.66(138.01, 612.14)	1960.78	7.95(6.93)	246.94(131.57)
electroencephalogram abnormal	8	27.63(13.73, 55.6)	27.59(13.62, 55.87)	201.65	4.76(3.81)	27.15(15.13)
hypernatraemia	8	8.94(4.46, 17.92)	8.93(4.5, 17.73)	56.02	3.15(2.21)	8.89(4.97)
apathy	7	6.19(2.95, 13.01)	6.19(2.94, 13.04)	30.33	2.62(1.62)	6.17(3.31)
coordination abnormal	7	5.4(2.57, 11.35)	5.4(2.56, 11.37)	25.01	2.43(1.43)	5.38(2.89)
foaming at mouth	7	36.26(17.14, 76.71)	36.22(17.2, 76.28)	234.53	5.15(4.14)	35.45(18.94)
failure to thrive	7	7.27(3.46, 15.29)	7.27(3.45, 15.31)	37.67	2.86(1.85)	7.24(3.89)
skin laceration	7	5.67(2.7, 11.92)	5.67(2.69, 11.94)	26.81	2.5(1.5)	5.65(3.04)
gastrointestinal infection	7	7.44(3.54, 15.64)	7.43(3.53, 15.65)	38.79	2.89(1.89)	7.4(3.98)
personality change	6	9.64(4.32, 21.51)	9.63(4.31, 21.51)	46.12	3.26(2.19)	9.58(4.89)
emotional disorder	6	4.59(2.06, 10.23)	4.58(2.05, 10.23)	16.77	2.19(1.12)	4.57(2.34)
logorrhoea	6	18.77(8.39, 42)	18.76(8.4, 41.9)	99.72	4.21(3.14)	18.56(9.46)
facial spasm	6	83.22(36.63, 189.07)	83.14(36.5, 189.37)	463.33	6.31(5.21)	79.16(39.84)
body temperature decreased	6	4.34(1.95, 9.67)	4.33(1.94, 9.67)	15.35	2.11(1.04)	4.32(2.21)
screaming	6	13.89(6.22, 31.03)	13.88(6.21, 31)	71.09	3.78(2.71)	13.77(7.03)
hypovolaemia	6	5.03(2.25, 11.21)	5.02(2.25, 11.21)	19.28	2.33(1.25)	5.01(2.56)
product administration interrupted	6	24.73(11.04, 55.41)	24.71(11.06, 55.19)	134.48	4.61(3.53)	24.36(12.4)
faecaloma	6	6.11(2.74, 13.63)	6.11(2.74, 13.65)	25.54	2.61(1.53)	6.09(3.11)
mood swings	5	5.97(2.48, 14.36)	5.96(2.47, 14.4)	20.58	2.57(1.41)	5.94(2.85)
staring	5	21.31(8.81, 51.5)	21.29(8.81, 51.43)	95.44	4.39(3.23)	21.03(10.05)
tension	5	10.26(4.26, 24.74)	10.26(4.25, 24.79)	41.52	3.35(2.19)	10.2(4.89)
behaviour disorder	5	20.82(8.61, 50.31)	20.8(8.61, 50.25)	93.07	4.36(3.2)	20.55(9.82)
dystonia	5	6.92(2.87, 16.65)	6.91(2.86, 16.69)	25.17	2.78(1.63)	6.89(3.3)
cerebral ischaemia	5	4.6(1.91, 11.07)	4.6(1.9, 11.11)	14.03	2.2(1.04)	4.59(2.2)
drooling	5	8.48(3.52, 20.42)	8.47(3.51, 20.46)	32.78	3.08(1.92)	8.43(4.04)
protein total decreased	5	8.04(3.34, 19.36)	8.03(3.32, 19.4)	30.63	3(1.84)	8(3.83)
creatinine renal clearance decreased	5	4.59(1.91, 11.05)	4.59(1.9, 11.09)	14	2.2(1.04)	4.58(2.2)
sluggishness	5	5.7(2.37, 13.72)	5.7(2.36, 13.77)	19.3	2.51(1.35)	5.68(2.72)
atrioventricular block first degree	5	5.46(2.27, 13.14)	5.45(2.26, 13.17)	18.13	2.44(1.29)	5.44(2.61)
bundle branch block left	5	5.31(2.21, 12.79)	5.31(2.2, 12.83)	17.43	2.4(1.25)	5.29(2.54)
skin oedema	5	35.73(14.72, 86.69)	35.7(14.78, 86.24)	165.03	5.13(3.96)	34.96(16.65)
yellow skin	5	8.59(3.57, 20.7)	8.59(3.56, 20.75)	33.35	3.1(1.94)	8.55(4.1)
enuresis	4	20.26(7.56, 54.33)	20.25(7.6, 53.96)	72.29	4.32(3.05)	20.01(8.77)
sleep talking	4	22.26(8.3, 59.72)	22.24(8.35, 59.26)	80.07	4.46(3.18)	21.96(9.62)
listless	4	7.69(2.88, 20.54)	7.69(2.89, 20.49)	23.15	2.94(1.67)	7.65(3.36)
lack of spontaneous speech	4	64.79(23.85, 176.05)	64.75(23.83, 175.94)	241.51	5.96(4.67)	62.32(27)
catatonia	4	9.28(3.47, 24.81)	9.28(3.48, 24.73)	29.37	3.21(1.94)	9.23(4.05)
emotional poverty	4	109.07(39.63, 300.2)	109(39.34, 302.04)	401.28	6.68(5.36)	102.25(43.83)
lacunar infarction	4	6.79(2.54, 18.13)	6.78(2.54, 18.07)	19.65	2.76(1.49)	6.76(2.97)
non-24-hour sleep-wake disorder	4	436.29(144.76, 1314.94)	436(145.48, 1306.68)	1370.53	8.43(7.01)	344.42(136.83)
blood chloride increased	4	17.88(6.67, 47.91)	17.87(6.71, 47.61)	63.01	4.14(2.87)	17.69(7.75)
blood sodium increased	4	9.2(3.44, 24.6)	9.2(3.45, 24.51)	29.07	3.19(1.92)	9.15(4.02)
lipase increased	4	4.62(1.73, 12.34)	4.62(1.73, 12.31)	11.32	2.21(0.94)	4.61(2.03)
energy increased	4	8.81(3.3, 23.54)	8.8(3.3, 23.45)	27.52	3.13(1.86)	8.76(3.85)
belligerence	3	67.22(21.18, 213.35)	67.19(21.14, 213.56)	187.9	6.01(4.56)	64.58(24.57)
bruxism	3	11.39(3.66, 35.45)	11.38(3.65, 35.47)	28.21	3.5(2.08)	11.31(4.37)
feeling of despair	3	11.15(3.58, 34.72)	11.15(3.58, 34.75)	27.53	3.47(2.05)	11.08(4.28)
impulsive behaviour	3	25.96(8.3, 81.25)	25.95(8.33, 80.88)	70.85	4.68(3.25)	25.56(9.84)
muscle contractions involuntary	3	9.33(3, 29.03)	9.33(2.99, 29.08)	22.17	3.21(1.79)	9.28(3.59)
petit mal epilepsy	3	9.95(3.2, 30.98)	9.95(3.19, 31.01)	24	3.31(1.89)	9.9(3.83)
circadian rhythm sleep disorder	3	31.66(10.1, 99.27)	31.64(10.15, 98.61)	87.34	4.96(3.53)	31.06(11.94)
blood magnesium increased	3	20.62(6.6, 64.41)	20.61(6.61, 64.24)	55.28	4.35(2.92)	20.37(7.85)
fibrin d dimer increased	3	5.98(1.93, 18.6)	5.98(1.92, 18.64)	12.4	2.58(1.16)	5.96(2.31)
lymphocyte percentage decreased	3	19.4(6.21, 60.56)	19.39(6.22, 60.43)	51.7	4.26(2.84)	19.17(7.39)
blood chloride decreased	3	5.88(1.89, 18.26)	5.87(1.88, 18.3)	12.09	2.55(1.13)	5.86(2.27)
hyperphagia	3	15.63(5.01, 48.73)	15.62(5.01, 48.68)	40.67	3.95(2.53)	15.48(5.98)
diet refusal	3	22.31(7.14, 69.72)	22.3(7.15, 69.5)	60.2	4.46(3.03)	22.01(8.48)
hyperglycaemic hyperosmolar nonketotic syndrome	3	22.1(7.07, 69.08)	22.09(7.09, 68.85)	59.61	4.45(3.02)	21.81(8.41)
polydipsia	3	9.12(2.93, 28.38)	9.12(2.93, 28.43)	21.56	3.18(1.76)	9.07(3.51)
sinoatrial block	3	22.72(7.27, 71.02)	22.71(7.29, 70.78)	61.41	4.49(3.06)	22.41(8.64)
posture abnormal	3	6.42(2.07, 19.96)	6.42(2.06, 20.01)	13.68	2.68(1.26)	6.4(2.48)
sialoadenitis	3	18.87(6.05, 58.92)	18.87(6.05, 58.81)	50.18	4.22(2.8)	18.66(7.2)
ketonuria	3	58.42(18.46, 184.86)	58.39(18.37, 185.59)	163.39	5.82(4.37)	56.41(21.52)
Abbreviations: ROR, reporting odds ratio; CI, confidence interval; PRR, proportional reporting ratio; chisq, chi-squared; IC, information component; EBGM, empirical Bayesian geometric mean; IC025, the lower limit of 95% CI of the IC; EBGM05, the lower limit of 95% CI of EBGM; PT: preferred term.
